# Supplementary material for: The p53 signaling pathway of the large yellow croaker (Larimichthys crocea) responds to acute cold stress: evidence via spatiotemporal expression analysis of p53, p21, MDM2, IGF-1, Gadd45, Fas, and Akt
Source: PeerJ. 2020 Dec 18;8:e10532. doi: 10.7717/peerj.10532 (PMC7751413; doi:10.7717/peerj.10532)
Supplement: Supplemental Information 1 [file peerj-08-10532-s001.xlsx]

## Sheet: Akt
	Akt	actin		Akt	actin		Akt	actin		Akt	actin		Akt	actin		Akt	actin		Akt	actin		Akt	actin
LN1	31.6908	23.4803	MN1	33.3875	25.0131	BN1	29.4732	22.8658	HN1	28.6961	21.9075	IN1	29.3646	20.6908	SN1	32.2636	24.0689	KN1	28.6059	18.8023	GN1	33.0782	24.1728
	32.5759	23.0548		33.6426	24.9822		29.6922	22.641		28.6079	21.9088		29.3619	20.8044		32.4001	24.4015		28.488	18.5047		32.522	24.1958
	31.7821	23.445		33.5918	25.0882		29.8672	22.6283		28.8917	21.8563		29.6552	20.754		32.2258	24.2379		28.6155	18.4222		32.2877	23.9791
LC1	31.3783	23.8499	MC1	32.5011	24.6595	BC1	27.6536	22.1132	HC1	28.2434	22.3232	IC1	27.0983	19.6043	SC1	28.0267	20.1677	KC1	32.0556	23.6532	GC1	31.2987	23.9791
	31.2132	24.2328		32.0284	24.4028		27.665	22.0093		28.51	22.2494		28.0053	19.4305		28.1128	20.1821		32.1	23.4958		31.263	23.8783
	31.2542	24.0382		32.4566	24.3716		27.6632	21.9399		28.342	22.1699		27.489	19.6296		28.1426	20.2721		31.8313	23.2916		31.3866	23.613
LN3	35.4376	27.1586	MN3	31.3722	24.0915	BN3	28.0317	21.1403	HN3	30.3651	23.3547	IN3	28.1131	20.4063	SN3	26.4173	19.1861	KN3	30.064	20.279	GN3	28.1522	20.0366
	35.5156	26.2205		31.5188	24.1365		28.1351	21.0191		30.1505	23.268		28.0114	20.2067		26.2112	19.3956		30.1066	20.7797		28.0674	19.7649
	35.2233	27.2681		31.7746	24.1282		28.0502	20.9448		30.1272	23.3039		28.1286	20.4138		26.0859	19.2673		30.0499	20.2595		28.0104	19.9092
LC3	29.6453	22.4704	MC3	31.0072	22.8055	BC3	28.1116	21.0378	HC3	29.3145	22.1074	IC3	28.4744	19.6831	SC3	28.6841	19.9943	KC3	29.2213	20.3551	GC3	30.4306	21.697
	29.3753	22.1571		31.0018	22.6454		28.245	20.795		29.5153	22.0326		28.5337	19.5956		28.144	20.2809		29.3307	20.6051		30.4516	21.2857
	29.7042	22.1235		31.2192	22.7998		28.1499	20.6282		29.4656	22.067		28.575	19.4658		28.217	19.3702		29.5569	20.0643		30.2146	21.3403
LN6	27.5798	22.859	MN6	32.0754	24.1577	BN6	27.6204	20.2509	HN6	28.4419	20.6275	IN6	29.1042	21.4141	SN6	26.5786	18.339	KN6	27.2566	19.1843	GN6	26.875	19.223
	29.6657	22.3959		32.1457	23.9957		27.461	20.0908		28.7494	20.7773		29.0005	20.9569		26.8105	18.2851		27.3347	18.9308		26.9323	19.0478
	29.5627	22.2653		31.9641	24.0458		27.7602	19.9414		28.4551	20.6578		29.0762	21.0286		26.6074	18.3461		27.5089	18.5556		26.9216	19.0611
LC6	31.0329	24.3889	MC6	32.1924	23.8829	BC6	27.1112	20.0699	HC6	28.2728	21.552	IC6	29.5348	21.2317	SC6	26.4371	17.9186	KC6	27.5001	19.3952	GC6	27.4679	19.211
	30.6891	23.8358		32.2135	23.5444		27.1219	19.906		28.3969	21.5311		29.365	20.9298		26.5293	18.0032		27.5484	19.012		27.4491	18.8773
	32.2133	23.1215		32.0456	23.4727		27.1472	19.7833		28.2781	21.4379		29.5137	21.077		26.4088	18.1126		27.6949	18.796		27.5039	18.9834
LN12	28.286	21.1653	MN12	29.9962	22.9854	BN12	27.4598	20.5496	HN12	29.471	21.862	IN12	29.8082	20.1994	SN12	26.518	18.0112	KN12	29.1591	20.8758	GN12	26.3364	18.957
	28.4476	21.0808		30.372	22.6074		27.327	20.4388		30.3221	21.7283		29.8813	20.1015		26.4488	18.0177		29.0051	20.8686		26.4895	18.5391
	28.2749	21.5289		30.2006	22.6868		27.3979	20.5898		29.7145	21.4654		29.9106	20.1569		26.3102	18.0787		28.7345	20.8031		26.5368	18.5654
LC12	28.5302	22.142	MC12	31.3512	23.3583	BC12	27.8394	20.4916	HC12	29.7444	22.1542	IC12	29.0799	20.5859	SC12	27.2486	18.7906	KC12	30.8497	23.1892	GC12	28.1913	19.7016
	28.1902	22.2296		30.9774	23.1427		27.6703	20.3276		29.8971	21.8454		29.0662	20.4351		27.0475	18.7004		30.694	23.147		28.3893	19.6085
	28.5291	22.0464		31.3888	23.1679		27.5939	20.2718		29.9579	21.6954		29.4003	20.5582		26.9364	18.7153		30.4165	22.958		28.6159	19.5896
LN24	30.2793	23.4022	MN24	31.7338	23.8901	BN24	27.035	20.2271	HN24	28.8263	21.475	IN24	28.4916	20.3418	SN24	27.4551	18.7826	KN24	27.9487	19.1441	GN24	27.6177	19.2932
	29.8545	22.4286		31.7416	23.8085		27.0456	20.0709		28.6522	21.6628		28.5699	20.2931		27.0261	18.5478		27.9528	18.9626		27.6831	19.2774
	30.0566	22.6903		31.4248	23.8568		27.1092	20.3157		28.6356	21.5376		28.7441	20.1988		27.4104	17.9473		27.909	19.065		27.9113	19.4162
LC24	32.2894	26.2789	MC24	32.2639	24.5376	BC24	27.0663	21.2093	HC24	27.7354	21.6591	IC24	29.2162	23.3351	SC24	26.9416	20.0461	KC24	28.1281	18.9818	GC24	28.2847	21.0544
	32.1886	26.5686		32.0941	24.3946		27.2737	21.0411		27.4275	21.3437		29.1132	23.2614		26.8259	19.9085		28.2447	18.8112		28.3786	21.0572
	32.601	26.847		32.1679	24.3075		27.2997	21.1505		27.4579	21.2408		29.4326	23.0602		27.1075	20.0512		28.2155	18.9378		28.4763	21.0824
LN48	30.5526	22.3383	MN48	28.6981	21.9221	BN48	26.8363	20.0502	HN48	28.0738	21.1925	IN48	26.9472	18.1218	SN48	27.2513	19.9902	KN48	27.8539	18.4357	GN48	27.1632	18.844
	29.6349	23.1024		28.8622	21.5647		26.9025	20.0583		28.0929	21.2279		26.8547	18.0924		27.3557	19.9218		27.7489	18.2999		27.2996	18.8582
	29.6966	22.5981		28.7074	21.8202		26.9271	20.0119		28.0767	21.2103		26.9294	17.775		27.1047	19.8524		27.6158	18.4287		27.2026	19.1208
LC48	28.2459	22.4973	MC48	32.0905	25.0748	BC48	26.8441	21.6746	HC48	28.3234	22.9972	IC48	29.3318	22.7469	SC48	27.2042	20.5443	KC48	28.1063	20.2871	GC48	26.7082	19.3852
	29.0768	21.3558		31.5925	24.9699		26.9045	21.6427		28.2479	22.736		29.1109	22.6126		27.3599	20.3148		28.4008	20.0952		26.7934	19.3239
	29.1041	22.3289		31.9238	25.1474		26.8548	21.4653		28.3748	22.4622		29.1979	22.4585		27.1456	20.4884		28.2085	20.2439		26.7012	19.7869
LN72	28.702	21.7469	MN72	28.527	20.9146	BN72	27.5504	21.1465	HN72	27.3448	20.3661	IN72	29.8902	20.1506	SN72	27.2977	19.2658	KN72	29.0952	19.1246	GN72	28.1542	19.1973
	28.9393	21.0831		28.5595	21.0015		27.5818	21.0386		27.3657	20.2225		29.633	20.0761		27.3799	19.0429		29.1462	19.0895		28.3081	19.1226
	28.5801	21.2415		28.5618	20.7873		27.9748	21.157		27.4288	20.1641		30.0154	19.7969		27.4312	19.181		29.2652	19.0568		28.132	19.3675
LC72	28.6481	21.2715	MC72	30.0728	22.2104	BC72	28.4099	22.8935	HC72	28.8292	22.6402	IC72	30.0625	22.2385	SC72	27.3477	19.5676	KC72	27.6275	19.1945	GC72	27.9831	20.4359
	29.7276	21.0303		30.3749	22.2187		28.3711	22.7338		28.829	22.4735		30.2402	22.2142		27.2665	19.373		27.6386	19.0168		28.0984	20.4897
	28.5812	20.891		29.9693	22.1398		28.638	22.8159		28.897	22.2995		30.2035	22.1334		27.1853	19.2897		27.5217	19.0402		28.0232	20.839

## Sheet: Fas
	Fas	actin		Fas	actin		Fas	actin		Fas	actin		Fas	actin		Fas	actin		Fas	actin		Fas	actin
LN1	32.4357	23.3019	MN1	34.3709	25.0131	BN1	32.3868	22.8658	HN1	29.3504	21.9075	IN1	30.7146	20.6908	SN1	29.9068	21.1161	KN1	29.3639	18.8023	GN1	31.9467	24.1728
	31.8183	23.0098		34.3963	24.9822		32.56	22.641		29.1384	21.9088		30.5853	20.8044		29.9365	21.0284		29.272	18.5047		32.1843	24.1958
	32.2219	23.0711		34.4615	25.0882		32.421	22.6283		29.1019	21.8563		30.7405	20.754		30.0932	21.0063		29.0688	18.4222		31.8855	23.9791
LC1	32.1295	23.6132	MC1	32.6733	24.6595	BC1	30.7298	22.1132	HC1	28.2319	22.3232	IC1	28.463	19.6043	SC1	27.1043	19.6777	KC1	32.4571	23.6532	GC1	30.2097	23.9791
	32.3899	23.5378		32.2376	24.4028		30.987	22.0093		28.1047	22.2494		28.3831	19.4305		27.2708	19.2405		32.3251	23.4958		30.3649	23.8783
	32.1933	23.2736		32.7522	24.3716		30.5245	21.9399		27.8821	22.1699		28.4859	19.6296		27.3201	19.3628		32.3223	23.2916		30.1948	23.613
LN3	32.3698	23.2598	MN3	33.3847	24.0915	BN3	32.2439	21.1403	HN3	30.3636	23.3547	IN3	28.7396	20.4063	SN3	28.2582	19.1861	KN3	29.5255	20.279	GN3	26.6869	20.0366
	32.7276	23.1847		33.1037	24.1365		32.0673	21.0191		30.1987	23.268		29.0365	20.2067		28.0404	19.3956		29.6205	20.7797		26.3551	19.7649
	32.0967	23.351		33.5225	24.1282		32.2821	20.9448		29.9699	23.3039		28.7583	20.4138		28.2496	19.2673		29.5635	20.2595		26.2579	19.9092
LC3	31.714	22.7941	MC3	31.7862	22.8055	BC3	30.2439	21.0378	HC3	30.085	22.1074	IC3	28.8058	19.6831	SC3	28.9484	19.9943	KC3	30.1834	20.3551	GC3	29.7175	21.697
	32.172	22.7883		32.0049	22.6454		30.0429	20.795		29.8318	22.0326		28.6715	19.5956		28.8859	20.2809		30.5147	20.6051		29.4728	21.2857
	32.0505	22.8659		32.0315	22.7998		30.195	20.6282		29.8163	22.067		29.0016	19.4658		29.1387	19.3702		30.1889	20.0643		29.5304	21.3403
LN6	31.8204	22.5904	MN6	33.2709	24.1577	BN6	29.1565	20.2509	HN6	29.2518	20.6275	IN6	29.121	21.4141	SN6	27.5493	18.339	KN6	27.4712	19.1843	GN6	25.7212	19.223
	31.9208	22.3258		33.0173	23.9957		29.0931	20.0908		29.2118	20.7773		29.0531	20.9569		27.309	18.2851		27.6687	18.9308		25.1355	19.0478
	31.3923	22.4062		33.2785	24.0458		29.1264	19.9414		29.1083	20.6578		29.0724	21.0286		27.2738	18.3461		27.4724	18.5556		25.2327	19.0611
LC6	31.5759	23.0783	MC6	33.2503	23.8829	BC6	30.4672	20.0699	HC6	29.8347	21.552	IC6	31.0693	21.2317	SC6	28.0917	17.9186	KC6	29.2078	19.3952	GC6	27.5685	19.211
	31.7123	23.1695		33.0388	23.5444		30.5702	19.906		29.5073	21.5311		30.6354	20.9298		27.7283	18.0032		29.0503	19.012		27.2039	18.8773
	31.6334	22.9408		33.0091	23.4727		30.5513	19.7833		29.6336	21.4379		30.6009	21.077		27.9099	18.1126		29.0832	18.796		27.2722	18.9834
LN12	28.3336	19.5625	MN12	31.5275	22.9854	BN12	29.4362	20.5496	HN12	29.467	21.862	IN12	30.3614	20.1994	SN12	27.1073	18.0112	KN12	29.5005	20.8758	GN12	25.7532	18.957
	28.4293	19.4831		31.58	22.6074		29.4356	20.4388		28.9208	21.7283		30.2318	20.1015		27.0362	18.0177		29.6597	20.8686		25.7174	18.5391
	28.4025	19.4179		31.5394	22.6868		29.5736	20.5898		28.8667	21.4654		30.27	20.1569		27.0356	18.0787		29.3993	20.8031		25.5679	18.5654
LC12	31.497	22.0841	MC12	32.74	23.3583	BC12	29.7858	20.4916	HC12	30.7396	22.1542	IC12	30.8024	20.5859	SC12	28.2359	18.7906	KC12	32.4745	23.1892	GC12	28.0281	19.7016
	31.5875	21.8844		32.6014	23.1427		29.4122	20.3276		30.5153	21.8454		30.6155	20.4351		28.5044	18.7004		32.3757	23.147		28.1713	19.6085
	31.5284	21.8459		32.5794	23.1679		29.3278	20.2718		30.558	21.6954		30.9562	20.5582		28.2553	18.7153		32.0529	22.958		28.0308	19.5896
LN24	29.8977	22.0206	MN24	32.9449	23.8901	BN24	29.0976	20.2271	HN24	27.7453	21.475	IN24	29.1467	20.3418	SN24	26.2519	18.7826	KN24	31.8928	19.1441	GN24	25.5226	19.2932
	29.7506	22.0778		33.246	23.8085		29.0561	20.0709		27.888	21.6628		29.0633	20.2931		26.6342	18.5478		31.6174	18.9626		25.5346	19.2774
	29.6232	21.8292		33.3871	23.8568		28.8997	20.3157		27.854	21.5376		29.1666	20.1988		25.7221	17.9473		31.1072	19.065		25.378	19.4162
LC24	31.1133	21.3395	MC24	34.369	24.5376	BC24	31.3003	21.2093	HC24	30.9585	21.6591	IC24	31.0304	23.3351	SC24	28.6066	20.0461	KC24	29.5826	18.9818	GC24	28.5822	21.0544
	31.285	21.1187		34.5174	24.3946		31.1045	21.0411		31.0246	21.3437		30.8705	23.2614		28.4594	19.9085		29.7697	18.8112		28.4056	21.0572
	31.4198	21.0792		34.6646	24.3075		31.1414	21.1505		30.9128	21.2408		30.6965	23.0602		28.7673	20.0512		29.8767	18.9378		28.2942	21.0824
LN48	28.6487	21.0427	MN48	30.1375	21.9221	BN48	29.0347	20.0502	HN48	27.3583	21.1925	IN48	27.6868	18.1218	SN48	27.6335	19.9902	KN48	27.6989	18.4357	GN48	25.4371	18.844
	28.7427	20.8681		30.2222	21.5647		28.8746	20.0583		27.5334	21.2279		28.1443	18.0924		27.5861	19.9218		27.5871	18.2999		25.6402	18.8582
	28.5575	20.7955		30.3142	21.8202		28.932	20.0119		27.5318	21.2103		27.7822	17.775		27.6352	19.8524		27.5778	18.4287		25.273	19.1208
LC48	32.4525	22.3267	MC48	34.9257	25.0748	BC48	32.5965	21.6746	HC48	32.2147	22.9972	IC48	31.6391	22.7469	SC48	28.6984	20.8443	KC48	29.7505	20.2871	GC48	27.0869	19.3852
	32.9172	22.1154		34.7862	24.9699		32.6293	21.6427		32.1209	22.736		31.8074	22.6126		28.5495	20.3148		29.7798	20.0952		27.0331	19.3239
	32.3715	22.066		34.5762	25.1474		32.6718	21.4653		32.2633	22.4622		31.5178	22.4585		28.6993	20.4884		29.7262	20.2439		26.7357	19.7869
LN72	28.197	19.9632	MN72	29.4694	20.9146	BN72	31.3817	21.1465	HN72	27.1598	20.3661	IN72	28.5445	20.1506	SN72	28.0925	19.2658	KN72	28.2094	19.1246	GN72	24.8807	19.1973
	28.2236	20.1413		29.5222	21.0015		31.1709	21.0386		27.2094	20.2225		28.5091	20.0761		28.2865	19.0429		28.2805	19.0895		25.1148	19.1226
	28.2327	19.7297		29.5703	20.7873		31.3964	21.157		27.1932	20.1641		28.6284	19.7969		28.3123	19.181		28.2658	19.0568		25.0462	19.3675
LC72	32.3812	20.36	MC72	33.431	22.2104	BC72	33.787	22.8935	HC72	30.432	22.6402	IC72	32.3589	22.2385	SC72	29.4513	19.5676	KC72	29.5662	19.1945	GC72	27.8744	20.4359
	32.0134	20.5219		33.2658	22.2187		33.4401	22.7338		30.3371	22.4735		32.2371	22.2142		29.0172	19.373		29.4835	19.0168		27.9016	20.4897
	32.3013	20.539		33.4209	22.1398		33.6654	22.8159		30.545	22.2995		32.8713	22.1334		29.1237	19.2897		29.7461	19.0402		27.7695	20.839

## Sheet: Gadd45
	Gadd45	actin		Gadd45	actin		Gadd45	actin		Gadd45	actin		Gadd45	actin		Gadd45	actin		Gadd45	actin		Gadd45	actin
LN1	31.2207	23.4803	MN1	35.8384	25.0131	BN1	32.2263	22.8658	HN1	29.2271	21.9075	IN1	31.623	20.6908	SN1	33.7004	24.0689	KN1	30.1276	18.8023	GN1	30.5045	24.1728
	31.8723	23.0548		35.1584	24.9822		32.2345	22.641		29.1569	21.9088		31.6091	20.8044		31.2278	24.4015		29.7854	18.5047		30.5345	24.1958
	31.581	23.445		35.2617	25.0882		32.074	22.6283		29.2901	21.8563		31.6854	20.754		31.7582	23.8379		29.9059	18.4222		30.6508	23.9791
LC1	30.5062	24.1	MC1	31.5829	24.6595	BC1	30.514	22.1132	HC1	29.5854	22.3232	IC1	28.3352	19.6043	SC1	26.9544	20.1677	KC1	31.1289	23.6532	GC1	28.3199	23.9791
	30.3118	24.2328		31.1032	24.4028		30.4058	22.0093		29.6433	22.2494		28.3181	19.4305		27.986	19.9821		31.0396	23.4958		28.1353	23.8783
	30.1966	24.0382		31.3706	24.3716		30.3486	21.9399		29.9184	22.1699		28.6652	19.6296		27.091	20.2721		31.0903	23.2916		28.1827	23.613
LN3	36.2	27.1586	MN3	33.9	24.0915	BN3	31.2076	21.1403	HN3	30.5068	23.3547	IN3	29.2272	20.4063	SN3	28.0563	19.1861	KN3	30.4695	20.279	GN3	27.0711	20.0366
	35.9599	26.2205		33.8415	24.1365		30.9838	21.0191		30.4513	23.268		29.1887	20.2067		28.0554	19.3956		30.5192	20.7797		27.0305	19.7649
	36.5546	27.2681		34.0614	24.1282		31.3008	20.9448		30.4577	23.3039		29.1257	20.4138		27.9156	19.2673		30.5611	20.2595		27.1591	19.9092
LC3	29.7931	22.4704	MC3	30.36	22.8055	BC3	29.5207	21.0378	HC3	29.08	22.1074	IC3	27.1513	19.6831	SC3	27.5663	19.9943	KC3	29.1941	20.3551	GC3	26.7254	21.697
	30.0864	22.1571		30.1037	22.6454		29.2025	20.795		29.2968	22.0326		26.9856	19.5956		27.306	20.2809		28.8581	20.6051		26.6898	21.2857
	29.7715	22.1235		30.2346	22.7998		29.7294	20.6282		29.2462	22.067		27.1395	19.4658		27.5603	19.3702		28.8654	20.0643		26.7139	21.3403
LN6	31.0018	22.859	MN6	34.2653	24.1577	BN6	28.4982	20.2509	HN6	29.8416	20.6275	IN6	28.7899	21.4141	SN6	27.6594	18.339	KN6	28.6705	19.1843	GN6	26.1505	19.223
	30.6564	22.3959		34.2051	23.9957		28.4502	20.0908		30.0008	20.7773		28.8475	20.9569		27.5247	18.2851		28.5871	18.9308		26.1861	19.0478
	31.0364	22.2653		33.9025	24.0458		28.5736	19.9414		30.0525	20.6578		29.0982	21.0286		27.9565	18.3461		28.5937	18.5556		26.1453	19.0611
LC6	29.4551	23.3889	MC6	31.345	23.8829	BC6	29.2956	20.0699	HC6	28.2352	21.552	IC6	27.0734	21.2317	SC6	25.0343	17.9186	KC6	25.2663	19.3952	GC6	24.2053	19.211
	29.8104	23.8358		31.3659	23.5444		29.3115	19.906		28.1942	21.5311		27.1115	20.9298		24.844	18.0032		25.3302	19.012		24.1762	18.8773
	29.4586	23.1215		31.3522	23.4727		29.2613	19.7833		28.2636	21.4379		27.4422	21.077		25.1852	18.1126		25.437	18.796		24.2209	18.9834
LN12	29.0092	21.1653	MN12	32.0541	22.9854	BN12	29.0853	20.5496	HN12	30.1314	21.862	IN12	31.1351	20.1994	SN12	26.5404	18.0112	KN12	30.3909	20.8758	GN12	26.4108	18.957
	28.6667	21.0808		32.3196	22.6074		29.0807	20.4388		30.0854	21.7283		31.0548	20.1015		26.8867	18.0177		30.3118	20.8686		26.2832	18.5391
	28.8409	21.5289		31.9254	22.6868		29.1628	20.5898		30.1967	21.4654		30.6635	20.1569		26.7074	18.0787		30.0234	20.8031		26.4512	18.5654
LC12	26.951	22.142	MC12	29.5003	23.3583	BC12	27.9362	20.4916	HC12	28.0861	22.1542	IC12	27.8534	20.5859	SC12	25.0557	18.7906	KC12	30.7038	23.1892	GC12	24.4245	19.7016
	27.1745	22.2296		29.6097	23.1427		28.0624	20.3276		28.127	21.8454		27.8468	20.4351		25.3407	18.7004		30.1863	23.147		24.3309	19.6085
	27.176	21.8464		29.2754	23.1679		28.2265	20.2718		28.1371	21.6954		27.7812	20.5582		25.0952	18.7153		30.1598	22.958		24.7523	19.5896
LN24	31.6872	22.4022	MN24	33.114	23.8901	BN24	28.6923	20.2271	HN24	29.9554	27.1335	IN24	30.007	20.3418	SN24	26.641	18.7826	KN24	29.465	19.1441	GN24	26.4048	19.2932
	31.7687	22.4286		33.266	23.8085		28.6181	20.0709		29.7393	27.1173		30.1968	20.2931		27.4946	18.5478		29.7792	18.9626		26.4668	19.2774
	31.3168	22.6903		33.1597	23.8568		28.5353	20.3157		29.856	27.2094		29.9811	20.1988		28.0805	17.9473		29.1808	19.065		26.5185	19.4162
LC24	32.348	26.2789	MC24	31.0678	24.5376	BC24	28.7453	21.2093	HC24	21.475	21.6591	IC24	29.4053	23.3351	SC24	27.0858	20.0461	KC24	25.9618	18.9818	GC24	26.9846	21.0544
	32.6293	26.5686		31.0202	24.3946		28.3807	21.0411		21.6628	21.3437		29.1593	23.2614		27.1654	19.9085		26.1961	18.8112		27.1234	21.0572
	32.234	26.847		31.1573	24.3075		28.4874	21.1505		21.5376	21.2408		29.3559	23.0602		27.16	20.0512		25.8605	18.9378		27.0942	21.0824
LN48	32.2351	22.3383	MN48	30.8172	21.9221	BN48	28.6203	20.0502	HN48	29.1923	21.1925	IN48	29.4561	18.1218	SN48	29.2267	19.9902	KN48	29.4974	18.4357	GN48	26.5041	18.844
	32.1569	23.0024		30.3712	21.5647		28.227	20.0583		29.1744	21.2279		29.2871	18.0924		28.9089	19.9218		29.3731	18.2999		26.4504	18.8582
	32.7473	22.5981		30.7186	21.8202		28.2862	20.0119		29.2511	21.2103		29.501	17.775		29.1088	19.8524		29.3436	18.4287		26.486	19.1208
LC48	28.888	22.4973	MC48	31.072	25.0748	BC48	30.727	21.6746	HC48	28.293	22.9972	IC48	30.4823	22.7469	SC48	27.2405	20.8443	KC48	28.5904	20.2871	GC48	26.0051	19.3852
	28.6947	22.3558		30.8346	24.9699		30.2691	21.6427		28.3943	22.736		30.4974	22.6126		27.0539	20.3148		28.2433	20.0952		25.7959	19.3239
	28.4384	22.3289		31.2706	25.1474		30.6589	21.4653		28.3734	22.4622		30.6871	22.4585		27.4256	20.4884		28.3014	20.2439		25.9759	19.7869
LN72	30.8433	21.7469	MN72	30.0275	20.9146	BN72	30.5581	21.1465	HN72	29.1271	20.3661	IN72	28.7469	20.1506	SN72	28.5389	19.2658	KN72	29.0927	19.1246	GN72	26.1007	19.1973
	30.5457	21.0831		30.0938	21.0015		30.57	21.0386		28.9218	20.2225		28.7806	20.0761		28.3094	19.0429		28.9848	19.0895		26.0121	19.1226
	30.6618	21.2415		29.9859	20.7873		30.4525	21.157		29.0676	20.1641		29.1454	19.7969		28.2451	19.181		28.8865	19.0568		25.9397	19.3675
LC72	28.0353	21.2715	MC72	29.9381	22.2104	BC72	33.0098	22.8935	HC72	29.008	22.6402	IC72	27.9878	22.2385	SC72	26.5636	19.5676	KC72	27.5249	19.1945	GC72	26.9807	20.4359
	28.4814	21.0303		29.9354	22.2187		33.1816	22.7338		28.601	22.4735		28.0279	22.2142		26.4274	19.373		27.4274	19.0168		26.9271	20.4897
	28.189	20.891		30.2676	22.1398		32.8722	22.8159		28.7992	22.2995		28.2322	22.1334		26.4328	19.2897		27.485	19.0402		26.9335	20.839

## Sheet: IGF-1
	IGF-1	actin		IGF-1	actin		IGF-1	actin		IGF-1	actin		IGF-1	actin		IGF-1	actin		IGF-1	actin		IGF-1	actin
LN1	27.1444	23.3019	MN1	34.5143	25.0131	BN1	32.8234	22.8658	HN1	36.3767	21.9075	IN1	35.0264	20.6908	SN1	34.3102	21.1161	KN1	37.02	18.8023	GN1	39.54	24.1728
	26.8092	23.0098		34.3146	24.9822		33.0128	22.641		35.9467	21.9088		35.2678	20.8044		34.1402	21.0284		37.26	18.5047		39.85	24.1958
	26.9692	23.0711		34.9575	25.0882		33.1279	22.6283		36.1363	21.8563		36.0764	20.754		34.1093	21.0063		37.1397	18.4222		39.91	23.9791
LC1	26.6345	23.6132	MC1	36.4026	24.6595	BC1	31.7568	22.1132	HC1	35.9218	22.3232	IC1	31.8681	19.6043	SC1	31.0487	19.6777	KC1	39.21	23.6532	GC1	34.211	23.9791
	26.676	23.5378		36.0097	24.4028		31.2787	22.0093		35.9089	22.2494		31.9824	19.4305		31.3532	19.2405		39.21	23.4958		34.7018	23.8783
	27.2713	23.2736		36.535	24.3716		31.4247	21.9399		35.8412	22.1699		32.2403	19.6296		30.8425	19.3628		39.02	23.2916		34.2989	23.613
LN3	26.4504	23.2598	MN3	33.1991	24.0915	BN3	32.3245	21.1403	HN3	35.2769	23.3547	IN3	32.4333	20.4063	SN3	35.3747	19.1861	KN3	39.21	20.279	GN3	33.1532	20.0366
	26.3416	23.1847		33.6504	24.1365		32.9445	21.0191		35.5915	23.268		32.1137	20.2067		36.166	19.3956		39.1301	20.7797		33.0212	19.7649
	26.3938	23.351		33.7882	24.1282		32.3871	20.9448		35.9562	23.3039		32.2719	20.4138		36.0988	19.2673		39.54	20.2595		33.6062	19.9092
LC3	26.2666	22.7941	MC3	32.8973	22.8055	BC3	30.1974	21.0378	HC3	38.0423	22.1074	IC3	33.334	19.6831	SC3	31.1797	19.9943	KC3	38.94	20.3551	GC3	34.9161	21.697
	26.1992	22.7883		33.0284	22.6454		30.1453	20.795		38.1576	22.0326		33.468	19.5956		30.8375	20.2809		39.1897	20.6051		34.9093	21.2857
	26.3386	22.8659		33.2324	22.7998		30.1051	20.6282		38.5975	22.067		33.218	19.4658		30.6112	19.3702		38.4964	20.0643		34.6251	21.3403
LN6	26.0893	22.5904	MN6	38.54	24.1577	BN6	30.2622	20.2509	HN6	37.6268	20.6275	IN6	36.1722	21.4141	SN6	32.5645	18.339	KN6	38.54	19.1843	GN6	31.2026	19.223
	26.1597	22.3258		38.56	23.9957		30.3111	20.0908		37.8867	20.7773		35.3653	20.9569		32.15	18.2851		38.65	18.9308		31.2552	19.0478
	26.2419	22.4062		38.3403	24.0458		30.3855	19.9414		37.3786	20.6578		35.4076	21.0286		32.7999	18.3461		38.6888	18.5556		31.2501	19.0611
LC6	26.5967	23.0783	MC6	35.6565	23.8829	BC6	31.1703	20.0699	HC6	37.4809	21.552	IC6	35.3097	21.2317	SC6	28.9099	17.9186	KC6	37.5183	19.3952	GC6	31.7157	19.211
	26.6927	23.1695		35.5291	23.5444		31.1206	19.906		37.0908	21.5311		34.4693	20.9298		29.0454	18.0032		37.5824	19.012		31.6879	18.8773
	26.4278	22.9408		35.3273	23.4727		31.1345	19.7833		37.4649	21.4379		34.22	21.077		29.0406	18.1126		37.84	18.796		31.6447	18.9834
LN12	24.0798	19.5625	MN12	35.1355	22.9854	BN12	30.6612	20.5496	HN12	37.7476	21.862	IN12	36.9521	20.1994	SN12	30.5044	18.0112	KN12	34.2673	20.8758	GN12	32.2686	18.957
	24.1788	19.4831		35.84	22.6074		30.6513	20.4388		37.59	21.7283		36.0429	20.1015		30.7348	18.0177		34.1945	20.8686		32.4821	18.5391
	24.1499	19.4179		35.9289	22.6868		30.6381	20.5898		37.6288	21.4654		36.8742	20.1569		30.4933	18.0787		34.2919	20.8031		32.7199	18.5654
LC12	25.1298	22.0841	MC12	33.941	23.3583	BC12	30.2742	20.4916	HC12	39.2826	22.1542	IC12	32.4651	20.5859	SC12	29.6801	18.7906	KC12	39.5	23.1892	GC12	33.1583	19.7016
	25.4319	21.8844		34.5692	23.1427		29.8712	20.3276		39.3992	21.8454		32.9347	20.4351		29.572	18.7004		39.2	23.147		32.7799	19.6085
	25.7234	21.8459		34.2376	23.1679		30.0025	20.2718		39.2102	21.6954		33.236	20.5582		29.4076	18.7153		39.56	22.958		33.1715	19.5896
LN24	25.287	22.0206	MN24	30.8572	23.8901	BN24	29.8325	20.2271	HN24	35.1332	21.475	IN24	34.7993	20.3418	SN24	31.1429	18.7826	KN24	39.51	19.1441	GN24	34.3894	19.2932
	25.379	22.0778		31.0306	23.8085		29.4373	20.0709		35.2989	21.6628		35.1931	20.2931		32.3094	18.5478		39.21	18.9626		34.5012	19.2774
	25.6024	21.8292		31.1845	23.8568		29.7789	20.3157		35.1646	21.5376		35.4252	20.1988		31.288	17.9473		39.23	19.065		34.67	19.4162
LC24	24.533	21.3395	MC24	36.8883	24.5376	BC24	30.4694	21.2093	HC24	36.3744	21.6591	IC24	34.9311	23.3351	SC24	30.1838	20.0461	KC24	39.21	18.9818	GC24	33.9747	21.0544
	24.6729	21.1187		36.5613	24.3946		30.3856	21.0411		35.8782	21.3437		35.314	23.2614		30.5728	19.9085		39.56	18.8112		34.1427	21.0572
	24.1419	21.0792		36.6986	24.3075		30.4922	21.1505		36.0198	21.2408		34.4376	23.0602		30.718	20.0512		39.2748	18.9378		34.232	21.0824
LN48	24.1686	21.0427	MN48	34.3855	21.9221	BN48	30.3397	20.0502	HN48	36.7616	21.1925	IN48	33.363	18.1218	SN48	31.1498	19.9902	KN48	38.0531	18.4357	GN48	31.9036	18.844
	24.5434	20.8681		34.0771	21.5647		30.1433	20.0583		36.0261	21.2279		33.3809	18.0924		31.0267	19.9218		38.2166	18.2999		32.0353	18.8582
	24.392	20.7955		34.5	21.8202		30.4968	20.0119		36.2132	21.2103		33.2778	17.775		31.0252	19.8524		37.98	18.4287		31.7138	19.1208
LC48	25.6454	22.3267	MC48	34.6996	25.0748	BC48	35.0727	21.6746	HC48	35.7275	22.9972	IC48	35.4866	22.7469	SC48	33.1286	20.8443	KC48	38.084	20.2871	GC48	33.6913	19.3852
	25.5212	22.1154		34.3539	24.9699		34.5903	21.6427		35.2932	22.736		35.3067	22.6126		32.9477	20.3148		38.21	20.0952		33.9594	19.3239
	25.738	22.066		34.1874	25.1474		34.7964	21.4653		35.0932	22.4622		35.9663	22.4585		33.0797	20.4884		38.65	20.2439		33.5101	19.7869
LN72	23.4755	19.9632	MN72	35.1032	20.9146	BN72	34.6019	21.1465	HN72	35.385	20.3661	IN72	35.6075	20.1506	SN72	30.9936	19.2658	KN72	38.32	19.1246	GN72	32.5736	19.1973
	23.6904	20.1413		35.0874	21.0015		34.668	21.0386		35.4344	20.2225		35.9748	20.0761		30.8278	19.0429		38.7837	19.0895		32.4463	19.1226
	23.1832	19.7297		35.3631	20.7873		34.2327	21.157		35.506	20.1641		36.1883	19.7969		31.076	19.181		38.57	19.0568		32.4713	19.3675
LC72	24.5202	20.36	MC72	37.007	22.2104	BC72	35.0783	22.8935	HC72	32.0556	22.6402	IC72	31.0742	22.2385	SC72	32.1074	19.5676	KC72	38.1856	19.1945	GC72	34.3102	20.4359
	24.1513	20.5219		37.4879	22.2187		34.7815	22.7338		32.5117	22.4735		31.0121	22.2142		32.0877	19.373		38.9176	19.0168		34.2999	20.4897
	24.5918	20.539		37.2325	22.1398		35.0557	22.8159		32.4104	22.2995		31.174	22.1334		32.1528	19.2897		38.7637	19.0402		34.3116	20.839

## Sheet: MDM2
	MDM2	actin		MDM2	actin		MDM2	actin		MDM2	actin		MDM2	actin		MDM2	actin		MDM2	actin		MDM2	actin
LN1	33.7545	23.3019	MN1	30.9838	25.0131	BN1	32.7473	22.8658	HN1	31.0079	21.9075	IN1	31.7932	20.6908	SN1	31.8259	21.1161	KN1	31.8738	18.8023	GN1	35.9287	24.1728
	33.6415	23.0098		30.7557	24.9822		32.7138	22.641		31.199	21.9088		31.4333	20.8044		31.6034	21.0284		31.2081	18.5047		36.2749	24.1958
	33.9086	23.0711		30.6182	25.0882		32.7647	22.6283		31.1048	21.8563		32.0435	20.754		31.7526	21.0063		31.5593	18.4222		36.2165	23.9791
LC1	33.3174	23.6132	MC1	30.3168	24.6595	BC1	29.3996	22.1132	HC1	29.3567	22.3232	IC1	28.6789	19.6043	SC1	29.0304	19.6777	KC1	35.7043	23.6532	GC1	34.3343	23.9791
	32.8908	23.5378		30.1334	24.4028		29.6152	22.0093		29.2276	22.2494		28.5735	19.4305		29.2525	19.2405		34.9427	23.4958		34.6461	23.8783
	33.1992	23.2736		30.2198	24.3716		29.2183	21.9399		29.3548	22.1699		28.732	19.6296		29.3254	19.3628		35.2204	23.2916		34.6007	23.613
LN3	34.9562	23.2598	MN3	28.3892	24.0915	BN3	32.0488	21.1403	HN3	33.4723	23.3547	IN3	30.1452	20.4063	SN3	27.5365	19.1861	KN3	33.5513	20.279	GN3	32.3715	20.0366
	34.3282	23.1847		28.2449	24.1365		31.9712	21.0191		33.1928	23.268		29.4764	20.2067		27.327	19.3956		33.833	20.7797		32.5186	19.7649
	34.6845	23.351		28.0743	24.1282		32.2399	20.9448		33.2715	23.3039		29.729	20.4138		28.5915	19.2673		33.4898	20.2595		32.6512	19.9092
LC3	33.0361	22.7941	MC3	27.2909	22.8055	BC3	31.0147	21.0378	HC3	31.921	22.1074	IC3	31.963	19.6831	SC3	30.6257	19.9943	KC3	32.4131	20.3551	GC3	33.6257	21.697
	32.4167	22.7883		27.1634	22.6454		30.7073	20.795		31.8732	22.0326		31.5681	19.5956		30.522	20.2809		32.2153	20.6051		33.3109	21.2857
	32.7068	22.8659		27.0038	22.7998		30.8903	20.6282		31.5508	22.067		31.6237	19.4658		30.2559	19.3702		31.9872	20.0643		33.1576	21.3403
LN6	33.107	22.5904	MN6	28.9539	24.1577	BN6	30.7548	20.2509	HN6	29.7618	20.6275	IN6	32.2373	21.4141	SN6	28.5821	18.339	KN6	30.4559	19.1843	GN6	30.5023	19.223
	33.3129	22.3258		29.0127	23.9957		30.4097	20.0908		29.8787	20.7773		31.8887	20.9569		28.4927	18.2851		30.2819	18.9308		30.6387	19.0478
	32.9884	22.4062		28.7766	24.0458		30.5177	19.9414		29.9704	20.6578		31.6817	21.0286		29.0669	18.3461		30.1604	18.5556		30.1245	19.0611
LC6	34.6732	23.0783	MC6	28.5449	23.8829	BC6	29.14	20.0699	HC6	29.6841	21.552	IC6	31.5151	21.2317	SC6	28.8627	17.9186	KC6	30.4892	19.3952	GC6	30.3057	19.211
	34.1216	23.1695		28.7215	23.5444		29.384	19.906		29.8522	21.5311		31.8463	20.9298		28.5933	18.0032		30.5159	19.012		30.3583	18.8773
	34.9166	22.9408		28.6633	23.4727		29.2078	19.7833		29.6235	21.4379		31.4827	21.077		29.041	18.1126		30.2673	18.796		30.1631	18.9834
LN12	30.087	19.5625	MN12	28.0125	22.9854	BN12	30.1036	20.5496	HN12	32.9995	21.862	IN12	33.3264	20.1994	SN12	29.5739	18.0112	KN12	31.5904	20.8758	GN12	29.8169	18.957
	30.1839	19.4831		28.0338	22.6074		29.9409	20.4388		32.8775	21.7283		33.0423	20.1015		29.349	18.0177		31.3149	20.8686		29.9417	18.5391
	30.3217	19.4179		27.6163	22.6868		29.9238	20.5898		32.9887	21.4654		32.6631	20.1569		29.4391	18.0787		30.9338	20.8031		29.8993	18.5654
LC12	31.102	22.0841	MC12	27.1194	23.3583	BC12	31.863	20.4916	HC12	32.5999	22.1542	IC12	31.471	20.5859	SC12	29.2884	18.7906	KC12	33.6143	23.1892	GC12	30.6617	19.7016
	30.8972	21.8844		27.1328	23.1427		31.4716	20.3276		32.6035	21.8454		31.5767	20.4351		29.3892	18.7004		33.3417	23.147		30.8331	19.6085
	31.0943	21.8459		26.8491	23.1679		31.5231	20.2718		32.3647	21.6954		31.2291	20.5582		29.1483	18.7153		33.1789	22.958		30.6665	19.5896
LN24	31.9021	22.0206	MN24	28.4228	23.8901	BN24	30.5837	20.2271	HN24	31.6352	21.475	IN24	31.6233	20.3418	SN24	30.358	18.7826	KN24	30.2966	19.1441	GN24	31.4493	19.2932
	31.8267	22.0778		28.1749	23.8085		30.6826	20.0709		31.6703	21.6628		31.1317	20.2931		30.2727	18.5478		30.6989	18.9626		31.4456	19.2774
	31.6269	21.8292		28.5233	23.8568		30.425	20.3157		31.7642	21.5376		31.3331	20.1988		30.0426	17.9473		30.5169	19.065		31.5396	19.4162
LC24	30.8786	21.3395	MC24	29.3349	24.5376	BC24	29.719	21.2093	HC24	29.2323	21.6591	IC24	32.8493	23.3351	SC24	30.6297	20.0461	KC24	29.8377	18.9818	GC24	30.4111	21.0544
	30.0413	21.1187		29.0833	24.3946		29.8384	21.0411		29.0407	21.3437		32.8921	23.2614		30.3565	19.9085		29.8253	18.8112		30.6471	21.0572
	30.53	21.0792		29.8456	24.3075		29.8547	21.1505		29.2251	21.2408		32.8265	23.0602		31.1124	20.0512		29.4674	18.9378		30.3164	21.0824
LN48	30.9433	21.0427	MN48	25.773	21.9221	BN48	30.4764	20.0502	HN48	30.4481	21.1925	IN48	29.3437	18.1218	SN48	29.5239	19.9902	KN48	30.7051	18.4357	GN48	31.275	18.844
	30.5767	20.8681		25.0284	21.5647		30.3266	20.0583		30.5628	21.2279		28.9333	18.0924		29.4886	19.9218		30.5339	18.2999		31.0424	18.8582
	30.895	20.7955		25.4108	21.8202		30.5251	20.0119		30.5553	21.2103		29.1973	17.775		29.5251	19.8524		30.6001	18.4287		31.0491	19.1208
LC48	32.2282	22.3267	MC48	29.4597	25.0748	BC48	29.8597	21.6746	HC48	31.9389	22.9972	IC48	32.5887	22.7469	SC48	30.8394	20.8443	KC48	31.6945	20.2871	GC48	30.4765	19.3852
	32.3149	22.1154		29.1226	24.9699		29.6017	21.6427		31.7974	22.736		32.3434	22.6126		30.7395	20.3148		31.5437	20.0952		30.3077	19.3239
	32.2491	22.066		29.0508	25.1474		29.5454	21.4653		31.571	22.4622		32.4199	22.4585		31	20.4884		31.4493	20.2439		30.2316	19.7869
LN72	30.2641	19.9632	MN72	25.2674	20.9146	BN72	31.7999	21.1465	HN72	30.3925	20.3661	IN72	33.2833	20.1506	SN72	29.6948	19.2658	KN72	32.4961	19.1945	GN72	32.2153	19.1973
	30.166	20.1413		25.2204	21.0015		31.4418	21.0386		30.1634	20.2225		33.1023	20.0761		29.3047	19.0429		32.583	19.0168		32.018	19.1226
	30.0419	19.7297		25.4569	20.7873		31.5792	21.157		30.4151	20.1641		33.3286	19.7969		29.3737	19.181		32.6149	19.0402		31.9088	19.3675
LC72	32.1693	20.36	MC72	27.1059	22.2104	BC72	31.714	22.8935	HC72	31.2397	22.6402	IC72	33.0671	22.2385	SC72	29.8441	19.5676	KC72	30.6674	19.1945	GC72	30.5667	20.4359
	32.3707	20.5219		27.0303	22.2187		31.7627	22.7338		31.1505	22.4735		33.1011	22.2142		29.587	19.373		30.5683	19.0168		30.6039	20.4897
	32.5175	20.539		27.2716	22.1398		32.1312	22.8159		31.1933	22.2995		33.0314	22.1334		29.2932	19.2897		30.3962	19.0402		30.2485	20.839

## Sheet: p21
	p21	actin		p21	actin		p21	actin		p21	actin		p21	actin		p21	actin		p21	actin		p21	actin
LN1	31.5076	23.3019	MN1	33.7136	25.0131	BN1	31.7488	22.8658	HN1	28.763	21.9075	IN1	29.5127	20.6908	SN1	29.1586	21.1161	KN1	29.55	18.8023	GN1	34.0923	24.1728
	31.6573	23.0098		33.0363	24.9822		31.7399	22.641		28.7176	21.9088		29.4794	20.8044		29.5224	21.0284		29.1476	18.5047		34.0032	24.1958
	32.0148	23.0711		33.3538	25.0882		31.9224	22.6283		28.9083	21.8563		29.5078	20.754		29.606	21.0063		29.2721	18.4222		33.8319	23.9791
LC1	31.7409	23.6132	MC1	31.1242	24.6595	BC1	28.9289	22.1132	HC1	27.4485	22.3232	IC1	26.6064	19.6043	SC1	26.4829	19.6777	KC1	32.8548	23.6532	GC1	31.6723	23.9791
	31.7721	23.5378		31.1735	24.4028		28.8598	22.0093		27.6645	22.2494		26.8953	19.4305		26.3139	19.2405		32.6104	23.4958		32.0354	23.8783
	31.5313	23.2736		31.2872	24.3716		29.0092	21.9399		27.7619	22.1699		27.0366	19.6296		26.3208	19.3628		32.7795	23.2916		31.9523	23.613
LN3	32.5735	23.2598	MN3	31.2515	24.0915	BN3	30.7034	21.1403	HN3	30.4144	23.3547	IN3	28.1792	20.4063	SN3	26.065	19.1861	KN3	31.8354	20.279	GN3	29.645	20.0366
	33.03	23.1847		31.0369	24.1365		31.0424	21.0191		30.7065	23.268		28.0658	20.2067		26.3598	19.3956		31.7122	20.7797		29.7232	19.7649
	32.917	23.351		31.2594	24.1282		30.9835	20.9448		31.1367	23.3039		28.0905	20.4138		26.2586	19.2673		31.4271	20.2595		29.9041	19.9092
LC3	30.8677	22.7941	MC3	30.1051	22.8055	BC3	27.6245	21.0378	HC3	28.2278	22.1074	IC3	27.357	19.6831	SC3	26.5305	19.9943	KC3	29.6736	20.3551	GC3	29.7383	21.697
	30.9107	22.7883		30.0942	22.6454		27.7395	20.795		28.4947	22.0326		27.4151	19.5956		27.0066	20.2809		29.2293	20.6051		29.8222	21.2857
	30.8509	22.8659		30.2343	22.7998		27.6665	20.6282		28.3902	22.067		27.5043	19.4658		26.7771	19.3702		29.2502	20.0643		29.9708	21.3403
LN6	32.8533	22.5904	MN6	31.3893	24.1577	BN6	28.2774	20.2509	HN6	28.3038	20.6275	IN6	29.4737	21.4141	SN6	26.266	18.339	KN6	29.0415	19.1843	GN6	29.379	19.223
	33.2448	22.3258		31.6415	23.9957		28.2994	20.0908		28.2522	20.7773		29.4225	20.9569		26.1614	18.2851		28.414	18.9308		29.0607	19.0478
	32.81	22.4062		31.9062	24.0458		28.3385	19.9414		28.2695	20.6578		29.7406	21.0286		26.5294	18.3461		28.4381	18.5556		29.2425	19.0611
LC6	32.3093	23.0783	MC6	30.4012	23.8829	BC6	27.0698	20.0699	HC6	26.4447	21.552	IC6	27.3044	21.2317	SC6	23.8601	17.9186	KC6	26.387	19.3952	GC6	26.0036	19.211
	31.9469	23.1695		30.4682	23.5444		27.3369	19.906		26.662	21.5311		27.2922	20.9298		24.075	18.0032		26.1273	19.012		26.0633	18.8773
	32.0094	22.9408		30.5061	23.4727		27.2304	19.7833		26.5858	21.4379		27.444	21.077		24.2577	18.1126		26.2643	18.796		26.0392	18.9834
LN12	29.7888	19.5625	MN12	30.1616	22.9854	BN12	28.1964	20.5496	HN12	31.8616	21.862	IN12	29.9637	20.1994	SN12	27.3421	18.0112	KN12	29.4898	20.8758	GN12	27.9294	18.957
	29.9101	19.4831		29.8614	22.6074		28.2064	20.4388		31.5305	21.7283		30.3826	20.1015		27.3453	18.0177		29.4956	20.8686		28.092	18.5391
	29.654	19.4179		30.2185	22.6868		28.3469	20.5898		31.5948	21.4654		30.2859	20.1569		27.3769	18.0787		29.732	20.8031		28.0518	18.5654
LC12	30.8049	22.0841	MC12	28.9532	23.3583	BC12	28.0806	20.4916	HC12	29.2456	21.1542	IC12	27.2081	20.5859	SC12	24.7607	18.7906	KC12	30.6433	23.1892	GC12	26.468	19.7016
	30.474	21.8844		28.8662	23.1427		28.1084	20.3276		29.5467	21.8454		27.5663	20.4351		24.9946	18.7004		30.8203	23.147		26.6023	19.6085
	30.7543	21.8459		28.9546	23.1679		28.4205	20.2718		29.8931	21.6954		27.543	20.5582		24.9977	18.7153		30.896	22.958		26.6169	19.5896
LN24	32.1174	22.0206	MN24	31.7794	23.8901	BN24	27.3273	20.2271	HN24	30.0812	21.475	IN24	29.5845	20.3418	SN24	27.4961	18.7826	KN24	28.7659	19.1441	GN24	29.432	19.2932
	32.1758	22.0778		31.8388	23.8085		27.2151	20.0709		30.1057	21.6628		29.6472	20.2931		26.866	18.5478		28.8336	18.9626		29.8041	19.2774
	32.3075	21.8292		32.0457	23.8568		27.3214	20.3157		30.0225	21.5376		29.343	20.1988		26.7854	17.9473		29.5556	19.065		29.7871	19.4162
LC24	30.6903	21.3395	MC24	31.2791	24.5376	BC24	29.3252	21.2093	HC24	27.082	21.6591	IC24	30.2164	23.3351	SC24	27.2691	20.0461	KC24	27.0778	18.9818	GC24	28.9692	21.0544
	30.6182	21.1187		31.241	24.3946		29.4242	21.0411		27.0776	21.3437		30.2984	23.2614		27.2761	19.9085		27.0338	18.8112		29.0926	21.0572
	30.4264	21.0792		31.3096	24.3075		29.3318	21.1505		27.097	21.2408		30.2429	23.0602		27.449	20.0512		27.3154	18.9378		28.9853	21.0824
LN48	28.986	21.0427	MN48	29.8178	21.9221	BN48	29.1503	20.0502	HN48	27.8572	21.1925	IN48	27.083	18.1218	SN48	27.8018	19.9902	KN48	28.3967	18.4357	GN48	28.3272	18.844
	28.7751	20.8681		29.6617	21.5647		29.2112	20.0583		28.1517	21.2279		27.0389	18.0924		27.7244	19.9218		28.3809	18.2999		28.421	18.8582
	28.7191	20.7955		29.9682	21.8202		29.2723	20.0119		27.4558	21.2103		27.0746	17.775		27.963	19.8524		28.4258	18.4287		28.6596	19.1208
LC48	30.9726	22.3267	MC48	30.8391	25.0748	BC48	29.759	21.6746	HC48	30.226	22.9972	IC48	29.7391	22.7469	SC48	28.0814	20.8443	KC48	28.4046	20.2871	GC48	26.9149	19.3852
	30.8325	22.1154		30.9029	24.9699		30.0042	21.6427		30.431	22.736		29.9743	22.6126		28.1724	20.3148		28.524	20.0952		27.1666	19.3239
	30.8153	22.066		31.1684	25.1474		30.0684	21.4653		30.1837	22.4622		30.0126	22.4585		28.062	20.4884		28.7515	20.2439		27.3031	19.7869
LN72	30.3245	19.9632	MN72	28.4253	20.9146	BN72	30.6247	21.1465	HN72	28.6157	20.3661	IN72	31.1787	20.1506	SN72	27.4606	19.2658	KN72	30.903	19.1246	GN72	29.3613	19.1973
	30.2227	20.1413		28.609	21.0015		30.6582	21.0386		28.6792	20.2225		31.0826	20.0761		27.2998	19.0429		31.2324	19.0895		29.5804	19.1226
	30.5608	19.7297		28.5593	20.7873		30.7259	21.157		28.5411	20.1641		31.35	19.7969		27.4954	19.181		31.3008	19.0568		30.0285	19.3675
LC72	30.2027	20.36	MC72	29.4607	22.2104	BC72	32.0349	22.8935	HC72	29.7096	22.6402	IC72	30.1303	22.2385	SC72	26.8014	19.5676	KC72	28.2371	19.1945	GC72	28.5737	20.4359
	30.2956	20.5219		29.4479	22.2187		32.1671	22.7338		29.8416	22.4735		30.3682	22.2142		26.7664	19.373		28.5245	19.0168		28.9153	20.4897
	30.2328	20.539		29.3716	22.1398		32.5013	22.8159		29.794	22.2995		30.2649	22.1334		27.0433	19.2897		28.5614	19.0402		29.2614	20.839

## Sheet: p53
	p53	β-actin		p53	actin		p53	actin		p53	actin		p53	actin		p53	actin		p53	actin		p53	actin
LN1	28.1985	23.4803	MN1	32.1238	25.0131	BN1	29.4166	22.8658	HN1	27.421	21.9075	IN1	27.4697	20.6908	SN1	30.4554	24.0689	KN1	25.3428	18.8023	GN1	26.716	24.1728
	28.0766	23.0548		32.0293	24.9822		29.4213	22.641		27.1616	21.9088		27.3059	20.8044		30.4774	24.4015		25.2561	18.5047		26.6648	24.1958
	28.1023	23.445		32.0507	25.0882		29.4678	22.6283		27.1434	21.8563		27.3164	20.754		31.0592	23.8379		25.1348	18.4222		26.67	23.9791
LC1	28.5908	23.8499	MC1	30.9582	24.6595	BC1	27.9933	22.1132	HC1	27.647	22.3232	IC1	25.4429	19.6043	SC1	25.3971	20.1677	KC1	27.2195	23.6532	GC1	28.1906	23.9791
	28.228	24.2328		30.6174	24.4028		27.8785	22.0093		27.5061	22.2494		25.4517	19.4305		26.0908	19.9821		27.0794	23.4958		28.1569	23.8783
	28.5848	24.0382		30.6884	24.3716		27.8124	21.9399		27.3924	22.1699		25.6992	19.6296		26.0908	20.2721		26.8963	23.2916		28.0279	23.613
LN3	30.3322	27.1586	MN3	31.6627	24.0915	BN3	27.8069	21.1403	HN3	28.0072	23.3547	IN3	25.9484	20.4063	SN3	26.0908	19.1861	KN3	25.4655	20.279	GN3	24.7102	20.0366
	30.5648	27.2205		31.4428	24.1365		27.598	21.0191		27.8481	23.268		25.7868	20.2067		26.0908	19.3956		25.5334	20.7797		24.3773	19.7649
	30.8302	27.2681		31.5135	24.1282		27.5978	20.9448		27.5835	23.3039		25.982	20.4138		26.0908	19.2673		25.4367	20.2595		24.3923	19.9092
LC3	27.2322	22.4704	MC3	29.9182	22.8055	BC3	27.6941	21.0378	HC3	27.4084	22.1074	IC3	25.5279	19.6831	SC3	26.0908	19.9943	KC3	26.3767	20.3551	GC3	27.1552	21.697
	27.2645	22.1571		30.0514	22.6454		27.3841	20.795		27.1809	22.0326		25.3676	19.5956		26.0908	20.2809		26.3481	20.6051		26.8914	21.2857
	27.7624	22.1235		30.0287	22.7998		27.5238	20.6282		27.0366	22.067		25.4241	19.4658		26.0908	19.3702		26.3264	20.0643		26.9044	21.3403
LN6	24.6478	22.859	MN6	31.1232	24.1577	BN6	26.6068	20.2509	HN6	27.6027	20.6275	IN6	25.4323	21.4141	SN6	26.0908	18.339	KN6	24.8837	19.1843	GN6	25.1525	19.223
	24.9446	22.3959		30.8542	23.9957		26.5813	20.0908		27.4247	20.7773		25.3673	20.9569		26.0908	18.2851		24.6367	18.9308		24.9958	19.0478
	24.5982	22.2653		31.0301	24.0458		26.6107	19.9414		27.481	20.6578		25.1027	21.0286		26.0908	18.3461		24.5775	18.5556		25.0687	19.0611
LC6	28.664	23.3889	MC6	30.5654	23.8829	BC6	26.7386	20.0699	HC6	27.5598	21.552	IC6	27.2392	21.2317	SC6	26.0908	17.9186	KC6	24.3637	19.3952	GC6	24.7486	19.211
	28.3675	23.8358		30.2388	23.5444		26.6889	19.906		27.3138	21.5311		27.0198	20.9298		26.0908	18.0032		24.3224	19.012		24.515	18.8773
	28.0057	23.1215		30.2772	23.4727		26.5406	19.7833		27.3375	21.4379		26.8514	21.077		26.0908	18.1126		24.1846	18.796		24.4444	18.9834
LN12	25.5139	21.1653	MN12	29.6774	22.9854	BN12	27.6198	20.5496	HN12	26.2162	21.862	IN12	26.7346	20.1994	SN12	26.0908	18.0112	KN12	25.8066	20.8758	GN12	24.6191	18.957
	25.0132	21.0808		29.9748	22.6074		27.483	20.4388		26.0921	21.7283		26.4755	20.1015		26.0908	18.0177		25.8342	20.8686		24.8602	18.5391
	25.0044	21.5289		29.4037	22.6868		27.3507	20.5898		26.0947	21.4654		26.3922	20.1569		26.0908	18.0787		25.7037	20.8031		24.4888	18.5654
LC12	27.0123	22.142	MC12	29.6517	23.3583	BC12	26.2286	20.4916	HC12	26.59	22.1542	IC12	27.7422	20.5859	SC12	26.0908	18.7906	KC12	26.4322	23.1892	GC12	25.0102	19.7016
	26.7342	22.2296		29.7093	23.1427		25.9513	20.3276		26.4321	21.8454		27.8445	20.4351		26.0908	18.7004		26.4361	23.147		25.0299	19.6085
	26.4919	21.8464		29.3156	23.1679		25.847	20.2718		26.4024	21.6954		27.4985	20.5582		26.0908	18.7153		26.2912	22.958		24.9117	19.5896
LN24	28.1404	22.4022	MN24	31.5377	23.8901	BN24	27.1815	20.2271	HN24	26.4585	21.475	IN24	26.3849	20.3418	SN24	26.0908	18.7826	KN24	25.9603	19.1441	GN24	24.583	19.2932
	28.5697	22.4286		31.1757	23.8085		26.9635	20.0709		26.3797	21.6628		26.1575	20.2931		26.0908	18.5478		26.4046	18.9626		24.4155	19.2774
	28.578	22.6903		31.667	23.8568		27.0307	20.3157		26.4593	21.5376		26.1685	20.1988		26.0908	17.9473		25.9193	19.065		24.3315	19.4162
LC24	31.6097	26.2789	MC24	31.4249	24.5376	BC24	25.8988	21.2093	HC24	25.8414	21.6591	IC24	25.7862	23.3351	SC24	26.0908	20.0461	KC24	25.3078	18.9818	GC24	26.2129	21.0544
	31.9806	26.5686		30.9526	24.3946		25.7306	21.0411		25.6527	21.3437		25.5152	23.2614		26.0908	19.9085		25.3357	18.8112		26.1603	21.0572
	31.2471	26.847		31.2812	24.3075		25.5711	21.1505		25.764	21.2408		25.4284	23.0602		26.0908	20.0512		25.1384	18.9378		26.0545	21.0824
LN48	28.1412	22.3383	MN48	28.2286	21.9221	BN48	26.1671	20.0502	HN48	26.2072	21.1925	IN48	25.4325	18.1218	SN48	26.0908	19.9902	KN48	25.1162	18.4357	GN48	24.5134	18.844
	28.6606	22.5024		28.0211	21.5647		26.0381	20.0583		26.2778	21.2279		25.2909	18.0924		26.0908	19.9218		25.0708	18.2999		24.3862	18.8582
	28.2257	22.5981		28.2973	21.8202		26.0143	20.0119		26.2995	21.2103		25.2461	17.775		26.0908	19.8524		24.8229	18.4287		24.2489	19.1208
LC48	27.2517	22.4973	MC48	31.5922	25.0748	BC48	27.4488	21.6746	HC48	26.3467	22.9972	IC48	27.2678	22.7469	SC48	26.0908	20.8443	KC48	25.8946	20.2871	GC48	24.6269	19.3852
	27.4956	22.3558		31.2122	24.9699		27.1791	21.6427		26.3765	22.736		27.1051	22.6126		26.0908	20.3148		25.7692	20.0952		24.6	19.3239
	27.0583	22.3289		31.0944	25.1474		27.2749	21.4653		26.42	22.4622		26.9897	22.4585		26.0908	20.4884		25.4916	20.2439		24.5246	19.7869
LN72	26.8209	21.7469	MN72	27.9606	20.9146	BN72	28.4036	21.1465	HN72	25.7769	20.3661	IN72	24.8236	20.1506	SN72	26.0908	19.2658	KN72	25.1753	19.1246	GN72	24.3072	19.1973
	26.9468	21.0831		27.6551	21.0015		28.25	21.0386		25.7862	20.2225		24.6546	20.0761		26.0908	19.0429		25.0687	19.0895		24.2975	19.1226
	26.672	21.2415		27.6128	20.7873		28.1239	21.157		25.7999	20.1641		24.8775	19.7969		26.0908	19.181		25.1241	19.0568		24.1034	19.3675
LC72	27.3959	21.2715	MC72	28.6361	22.2104	BC72	29.9222	22.8935	HC72	26.4586	22.6402	IC72	28.4078	22.2385	SC72	26.0908	19.5676	KC72	25.1616	19.1945	GC72	27.1173	20.4359
	27.7461	21.0303		28.5192	22.2187		29.8145	22.7338		26.5315	22.4735		28.1883	22.2142		26.0908	19.373		25.0695	19.0168		27.1169	20.4897
	27.3813	21.191		28.4524	22.1398		29.8935	22.8159		26.6222	22.2995		28.515	22.1334		26.0908	19.2897		24.9547	19.0402		26.8609	20.839
